# Supplementary material for: Analysis of risk allele frequencies of single nucleotide polymorphisms related to open-angle glaucoma in different ethnic groups
Source: BMC Med Genomics. 2021 Mar 16;14:80. doi: 10.1186/s12920-021-00921-2 (PMC7962394; doi:10.1186/s12920-021-00921-2)
Supplement: Supplementary file 2 — Additional file 2. Table S1. Effect allele frequencies (EAFs) of open-angle glaucoma related single nucleotide polymorphisms in populations of diverse ancestry including Koreans. [file 12920_2021_921_MOESM2_ESM.xlsx]

## Sheet: table 1 append
	Table S1. Effect allele frequencies (EAFs) of open-angle glaucoma related single nucleotide polymorphisms in populations of diverse ancestry including Koreans
	SNP ID	Chr	Position	Type	Ref Allele	Alt Allele	Nearby/containing Gene	Global EAF	AMR EAF	AMR log10 P	AFR EAF	AFR log10 P	EAS EAF	EAS log10 P	SAS EAF	SAS log10 P	EUR EAF	EUR log10 P	KOR EAF	KOR log10 P
	rs1013278	chr7	117603820	intergenic	G	C	CTTNBP2;LSM8	0.31	0.28	-0.734698	0.33	0.737598	0.1	-47.5633	0.4	6.67616	0.4	7.04303	0.114468	-102.924
	rs10281637	chr7	116151338	intergenic	T	C	CAV2;CAV1	0.22	0.21	-0.176834	0.4	36.6708	0.0089	-80.9058	0.19	-1.2711	0.26	2.09986	0.00698487	-232.094
	rs10483727	chr14	61072875	intergenic	T	C	SIX6;SALRNA1	0.35	0.66	51.9905	0.034	-146.666	0.21	-17.8089	0.42	4.0297	0.6	47.0626	0.271354	-13.4938
	rs10505100	chr8	108278616	intronic	C	A	ANGPT1	0.16	0.18	0.569026	0.11	-5.36803	0.23	6.64387	0.2	2.34973	0.11	-4.15882	0.282684	40.5393
	rs1063192	chr9	22003367	ncRNA_intronic	G	A	CDKN2B-AS1	0.79	0.8	0.176834	0.99	95.6759	0.83	2.37423	0.73	-3.92542	0.57	-43.7772	0.782975	-0.324365
	rs10811645	chr9	22049656	ncRNA_intronic	G	A	CDKN2B-AS1	0.71	0.75	1.17867	0.75	2.35133	0.89	35.7799	0.68	-1.07503	0.49	-38.42	0.841952	45.1858
	rs10838692	chr11	47345100	intronic	T	C	MADD	0.48	0.34	-10.5724	0.51	1.21752	0.73	47.656	0.46	-0.500676	0.31	-22.1873	0.654762	55.9994
	rs10918274	chr1	165714416	intronic	T	C	TMCO1	0.92	0.87	-3.85681	0.92	0	0.99	20.3621	0.96	5.01735	0.86	-7.78348	0.992741	62.4182
	rs11217878	chr11	120340383	intronic	G	A	ARHGEF12	0.21	0.15	-3.28552	0.25	2.60054	0.24	1.39468	0.23	0.658908	0.16	-3.41296	0.226771	1.14714
	rs113985657	chr6	597203	intronic	C	T	EXOC2	0.12	0.11	-0.24859	0.087	-3.13193	0.14	1.03603	0.12	0	0.14	1.0143	0.208019	26.3988
	rs1153606	chr3	25574186	intronic	A	G	RARB	0.32	0.24	-4.1319	0.53	42.7412	0.38	3.44683	0.17	-20.4433	0.16	-25.127	0.356562	3.22741
	rs11710139	chr3	150059342	intergenic	G	A	LINC01214;TSC22D2	0.16	0.14	-0.577577	0.16	0.00961962	0.075	-12.6057	0.16	0	0.23	6.40285	0.0964452	-16.7193
	rs11969985	chr6	1922907	intronic	G	A	GMDS	0.18	0.17	-0.17759	0.26	9.48509	0.18	0	0.14	-2.34973	0.15	-1.50942	0.202499	1.95517
	rs12309467	chr12	84038478	intergenic	C	G	TMTC2;SLC6A15	0.41	0.43	0.357961	0.52	11.7586	0.2	-37.3103	0.4	-0.197938	0.46	2.32805	0.258882	-46.0495
	rs12377624	chr9	129373110	intergenic	G	C	MVB12B;LMX1B	0.23	0.24	0.193888	0.11	-23.1777	0.13	-12.5494	0.33	9.25766	0.37	18.12	0.0793003	-78.5784
	rs1254276	chr14	60847001	intergenic	C	T	LINC02322;C14orf39	0.63	0.32	-51.9209	0.89	82.7815	0.78	19.7837	0.6	-0.943412	0.4	-39.7459	0.726771	19.7842
	rs12699251	chr7	11679113	intronic	A	G	THSD7A	0.25	0.35	6.51795	0.11	-29.9652	0.2	-3.06405	0.25	0	0.4	19.6915	0.229203	-1.52427
	rs12808303	chr11	65225319	intergenic	C	G	NEAT1;MALAT1	0.15	0.12	-1.18635	0.17	1.10914	0.15	0	0.11	-2.62306	0.19	2.54174	0.146717	-0.158521
	rs1320074	chr4	7904111	intronic	T	G	AFAP1	0.3	0.33	0.734698	0.16	-24.9109	0.18	-14.7519	0.28	-0.56654	0.62	77.6585	0.170151	-42.2316
	rs1333037	chr9	22040765	ncRNA_intronic	C	T	CDKN2B-AS1	0.81	0.81	0	0.99	83.9911	0.91	14.9454	0.73	-6.84118	0.58	-49.4325	0.866938	11.3507
	rs1536907	chr9	129382560	intronic	A	G	LMX1B	0.13	0.12	-0.237003	0.076	-7.62983	0.0089	-40.933	0.22	10.6003	0.24	16.051	0.0131043	-100.007
	rs1579050	chr2	153364527	intronic	A	G	FMNL2	0.28	0.46	19.0372	0.1	-46.8328	0.026	-89.0831	0.35	4.37234	0.58	69.6176	0.0253349	-242.856
	rs1647381	chr15	57086199	intergenic	C	G	ZNF280D;LOC145783	0.14	0.19	2.69054	0.011	-53.9833	0.2	5.56355	0.18	2.50831	0.16	0.923081	0.212958	17.2791
	rs17075855	chr13	22669058	intergenic	G	A	LINC00424;LINC00540	0.21	0.18	-0.909347	0.16	-4.22059	0.28	5.5611	0.25	1.887	0.18	-1.36465	0.360256	50.7931
	rs17752199	chr6	51406848	intergenic	A	G	TFAP2B;PKHD1	0.13	0.13	0	0.15	1.16624	0.12	-0.364069	0.12	-0.327309	0.12	-0.320049	0.102847	-3.77305
	rs1874458	chr16	65080739	intronic	G	A	CDH11	0.2	0.21	0.187464	0.085	-24.4992	0.21	0.314167	0.2	0	0.33	17.034	0.249855	7.07604
	rs2022945	chr8	108251139	intergenic	A	G	ABRA;ANGPT1	0.84	0.83	-0.204446	0.9	7.59425	0.77	-6.64387	0.8	-2.34973	0.89	4.15882	0.723126	-37.2085
	rs2024211	chr7	116153025	intergenic	A	C	CAV2;CAV1	0.21	0.2	-0.176834	0.34	20.5695	0.0089	-76.2734	0.19	-0.664313	0.26	3.11773	0.00698893	-218.926
	rs2041895	chr12	107350088	intronic	C	G	TMEM263	0.63	0.68	1.66163	0.82	40.7352	0.61	-0.58918	0.5	-12.2674	0.46	-21.982	0.689756	7.8286
	rs2073006	chr6	637465	intronic	C	T	EXOC2	0.11	0.12	0.257707	0.045	-13.5354	0.15	3.23557	0.11	0	0.13	1.05978	0.21993	40.9757
	rs2093210	chr14	60957279	intergenic	C	T	C14orf39;SIX6	0.34	0.66	54.9672	0.032	-143.37	0.21	-15.6316	0.4	3.08274	0.59	47.2447	0.268449	-11.4264
	rs2157719	chr9	22033366	ncRNA_intronic	C	T	CDKN2B-AS1	0.81	0.81	0	0.99	83.9911	0.91	14.9454	0.73	-6.84118	0.58	-49.4325	0.870715	12.9478
	rs2188836	chr7	117635382	intergenic	C	T	CTTNBP2;LSM8	0.33	0.28	-1.73014	0.39	4.23254	0.09	-60.9357	0.43	7.93614	0.41	5.47727	0.0946418	-150.366
	rs2245899	chr15	61952501	intergenic	G	A	RORA;LINC02349	0.45	0.53	3.52093	0.49	1.94468	0.35	-8.1948	0.51	2.91282	0.4	-2.31341	0.332946	-26.3648
	rs2276035	chr11	120346360	intronic	G	A	ARHGEF12	0.21	0.15	-3.28552	0.25	2.60054	0.24	1.39468	0.23	0.658908	0.16	-3.41296	0.225741	1.02794
	rs2317961	chr6	1533116	intergenic	A	G	FOXF2;FOXCUT	0.63	0.59	-1.12076	0.82	40.7352	0.51	-11.5668	0.52	-8.96148	0.64	0.217105	0.475015	-44.116
	rs2393455	chr10	60374898	intronic	C	A	BICC1	0.47	0.67	21.4153	0.28	-35.4117	0.52	2.30845	0.46	-0.19635	0.53	3.09872	0.511034	3.6019
	rs2472493	chr9	107695848	intergenic	G	A	ABCA1;SLC44A1	0.61	0.65	1.09495	0.69	6.96973	0.49	-11.4155	0.65	1.5671	0.58	-1.05978	0.460488	-40.945
	rs2472494	chr9	107695539	intergenic	T	C	ABCA1;SLC44A1	0.61	0.64	0.690104	0.69	6.96973	0.49	-11.4155	0.67	3.05091	0.58	-1.05978	0.459059	-41.6947
	rs2472496	chr9	107695353	intergenic	G	A	ABCA1;SLC44A1	0.61	0.64	0.690104	0.69	6.96973	0.47	-15.1524	0.67	3.05091	0.58	-1.05978	0.427991	-59.9316
	rs2487032	chr9	107703934	intergenic	G	A	ABCA1;SLC44A1	0.6	0.48	-7.8358	0.83	58.0585	0.49	-9.6924	0.56	-1.47411	0.5	-7.92406	0.476177	-28.2975
	rs2514882	chr8	108275781	intronic	C	T	ANGPT1	0.82	0.81	-0.193888	0.86	3.1697	0.76	-4.69299	0.8	-0.740974	0.88	5.33982	0.716444	-28.1367
	rs2526101	chr7	11677452	intronic	A	G	THSD7A	0.3	0.36	2.40463	0.21	-10.0207	0.29	-0.246878	0.26	-1.72022	0.42	12.1908	0.274259	-1.91471
	rs255303	chr5	172588027	intronic	G	T	BNIP1	0.34	0.37	0.702589	0.32	-0.721811	0.078	-72.9221	0.33	-0.196059	0.62	58.735	0.0655213	-215.297
	rs2627761	chr2	55933014	intergenic	C	T	PNPT1;EFEMP1	0.71	0.84	12.2161	0.92	64.6674	0.46	-48.9332	0.51	-29.7189	0.81	10.1759	0.518605	-70.3331
	rs2710323	chr3	52815905	intronic	T	C	ITIH1	0.52	0.6	3.52029	0.72	38.8509	0.41	-9.55566	0.32	-28.1018	0.51	-0.20963	0.496223	-1.4505
	rs2745572	chr6	1548369	intergenic	A	G	FOXF2;FOXCUT	0.36	0.38	0.394638	0.15	-52.0956	0.49	13.5006	0.48	10.6196	0.36	0	0.517432	45.7235
	rs2814471	chr1	165739598	ncRNA_intronic	C	T	LOC100147773	0.91	0.87	-2.42059	0.86	-6.48655	0.99	24.0995	0.96	7.01878	0.86	-5.25559	0.992741	73.3134
	rs284489	chr8	105958020	intergenic	A	G	LRP12;ZFPM2	0.45	0.42	-0.690104	0.68	49.44	0.41	-1.64311	0.32	-12.3666	0.34	-9.65473	0.426206	-1.48778
	rs284491	chr8	105958633	intergenic	C	T	LRP12;ZFPM2	0.45	0.42	-0.690104	0.72	68.6335	0.41	-1.64311	0.27	-23.9047	0.34	-9.65473	0.41957	-2.20317
	rs28500712	chr4	7896213	intronic	A	G	AFAP1	0.66	0.59	-3.0164	0.72	4.381	0.68	0.585693	0.54	-10.7354	0.72	3.41643	0.70889	5.54739
	rs28520091	chr4	7846240	intronic	C	T	AFAP1	0.32	0.38	2.33178	0.15	-36.2937	0.29	-1.18575	0.37	2.31379	0.5	25.3688	0.295163	-1.77031
	rs2860235	chr2	66567896	intergenic	T	C	SPRED2;MIR4778	0.5	0.43	-2.818	0.83	109.99	0.38	-11.2981	0.39	-8.91611	0.35	-17.188	0.375	-28.9667
	rs28795989	chr4	7891545	intronic	A	G	AFAP1	0.29	0.32	0.742724	0.14	-30.0334	0.18	-12.6548	0.26	-1.08387	0.6	73.7482	0.169861	-36.8861
	rs2935057	chr6	170454915	intergenic	A	G	LINC00574;LOC102724511	0.8	0.82	0.501633	0.74	-5.37345	0.76	-2.23763	0.84	2.25193	0.88	8.76102	0.728937	-13.3636
	rs3012455	chr6	170448016	intergenic	A	G	LINC00574;LOC102724511	0.96	0.93	-2.81917	0.99	8.56449	1	15.6903	0.93	-3.54515	0.91	-9.18449	1	45.5906
	rs3013274	chr6	170464367	intergenic	G	A	LINC00574;LOC102724511	0.61	0.58	-0.66374	0.7	8.65442	0.5	-9.75324	0.68	4.06333	0.57	-1.60567	0.428239	-59.784
	rs3116139	chr19	51879034	intergenic	C	T	NKG7;LIM2	0.77	0.7	-3.52093	0.98	92.4555	0.72	-2.96668	0.64	-14.6892	0.71	-3.99095	0.737071	-3.20639
	rs314669	chr19	47168129	ncRNA_intronic	C	A	DACT3-AS1	0.3	0.28	-0.404814	0.37	5.68109	0.11	-39.1027	0.27	-1.07503	0.42	12.1908	0.0961092	-118.099
	rs31918	chr5	14820927	intronic	C	T	ANKH	0.29	0.34	1.75237	0.28	-0.297835	0.33	1.88144	0.22	-4.79879	0.29	0	0.334495	4.77617
	rs3213787	chr2	45646824	intronic	A	G	SRBD1	0.076	0.14	6.24088	0.0098	-24.1569	0.14	9.06278	0.11	2.93664	0.033	-6.64092	0.147879	24.559
	rs327636	chr7	80848822	intergenic	A	G	SEMA3C;LOC105369146	0.7	0.68	-0.404814	0.8	12.6192	0.92	55.0454	0.65	-2.3296	0.43	-55.9164	0.951425	205.191
	rs327716	chr7	80838977	intergenic	A	G	SEMA3C;LOC105369146	0.71	0.68	-0.742724	0.81	12.8958	0.91	45.5847	0.64	-4.36721	0.43	-60.4625	0.947154	183.742
	rs33912345	chr14	60976537	exonic	C	A	SIX6	0.34	0.66	54.9672	0.032	-143.37	0.21	-15.6316	0.4	3.08274	0.6	50.8405	0.268179	-11.4998
	rs34339006	chr2	234271522	intronic	C	T	DGKD	0.28	0.36	4.1319	0.1	-46.8328	0.39	10.8423	0.26	-0.576631	0.37	7.31361	0.377106	19.9263
	rs34935520	chr14	61091401	intergenic	G	A	SIX6;SALRNA1	0.35	0.66	51.9905	0.034	-146.666	0.22	-15.2812	0.43	5.16045	0.59	43.4929	0.271935	-13.3376
	rs35155027	chr14	61095174	intergenic	G	C	SIX6;SALRNA1	0.34	0.65	51.9905	0.033	-141.202	0.22	-13.3402	0.43	6.50453	0.59	47.2447	0.271354	-10.5434
	rs35934224	chr22	19872645	intronic	C	T	TXNRD2	0.18	0.14	-1.71226	0.31	22.6384	0.033	-40.1213	0.19	0.297095	0.15	-1.50942	0.0384615	-95.3602
	rs3757155	chr6	136458593	intronic	C	T	PDE7B	0.36	0.41	1.66163	0.25	-13.5354	0.35	-0.234914	0.48	10.6196	0.35	-0.217105	0.313046	-5.05551
	rs3785176	chr16	8896931	intronic	A	C	PMM2	0.18	0.14	-1.71226	0.096	-13.5354	0.28	11.4627	0.13	-3.57491	0.25	6.09866	0.315514	45.6225
	rs3789134	chr2	111680155	intronic	T	C	ACOXL	0.26	0.32	2.55742	0.075	-54.4582	0.3	1.92987	0.26	0	0.42	22.12	0.271935	0.648804
	rs3809863	chr17	45385012	ncRNA_intronic	C	T	THCAT158	0.4	0.35	-1.57183	0.5	9.9453	0.25	-18.9442	0.39	-0.197938	0.46	3.18242	0.242301	-51.3326
	rs3891783	chr10	96015793	intronic	C	G	PLCE1	0.48	0.35	-9.16768	0.59	11.7513	0.54	3.16419	0.42	-2.85603	0.46	-0.551589	0.531668	5.39549
	rs4141671	chr10	60338753	intronic	T	C	BICC1	0.49	0.32	-15.7156	0.55	3.87103	0.48	-0.225539	0.56	3.86717	0.49	0	0.488676	-0.0374661
	rs41461152	chr1	88227120	intergenic	T	G	LINC01364;PKN2-AS1	0.48	0.59	6.41262	0.22	-67.0337	0.51	1.03336	0.46	-0.500676	0.74	51.2427	0.495642	0.774671
	rs4236601	chr7	116162729	intergenic	G	A	CAV2;CAV1	0.23	0.21	-0.434248	0.4	32.4494	0.0099	-84.2312	0.19	-1.95219	0.26	1.26199	0.00698893	-244.996
	rs433295	chr6	5475485	intronic	A	G	FARS2	0.91	0.89	-0.742724	0.91	0	1	36.5225	0.9	-0.404921	0.83	-11.6832	0.999419	101.174
	rs4619890	chr4	7853160	intronic	G	A	AFAP1	0.33	0.4	3.04879	0.14	-44.9308	0.3	-1.1735	0.38	2.2872	0.53	30.8583	0.299359	-2.48255
	rs4656461	chr1	165687205	intergenic	G	A	LOC440700;TMCO1	0.88	0.86	-0.685943	0.74	-32.2333	0.99	35.9165	0.96	14.197	0.86	-1.0143	0.99187	104.065
	rs4709212	chr6	158976277	intronic	C	A	TMEM181	0.34	0.44	5.668	0.23	-13.9311	0.55	33.691	0.24	-8.58569	0.28	-3.41643	0.517722	58.4408
	rs4918865	chr10	94943013	intergenic	G	C	CYP26A1;MYOF	0.29	0.33	1.19402	0.37	7.33176	0.034	-85.8968	0.29	0	0.41	12.2361	0.0160163	-288.041
	rs4977756	chr9	22068652	ncRNA_intronic	G	A	CDKN2B-AS1	0.71	0.79	4.3814	0.68	-1.40296	0.79	6.69187	0.73	0.572912	0.6	-10.4648	0.742301	2.87386
	rs523096	chr9	22019129	ncRNA_intronic	A	G	CDKN2B-AS1	0.2	0.2	0	0.015	-81.5996	0.096	-15.4188	0.3	9.83867	0.43	48.3765	0.135096	-14.1123
	rs55892100	chr7	115810676	intergenic	A	G	TFEC;TES	0.54	0.43	-6.51795	0.61	5.14939	0.8	54.8024	0.43	-8.64983	0.37	-21.7078	0.834689	182.195
	rs56335522	chr2	213758234	intergenic	G	C	LINC01878;MIR4776-2	0.053	0.092	3.52029	0.047	-0.384726	0.001	-19.2928	0.02	-5.14782	0.12	12.1924	0.000873617	-55.535
	rs56962872	chr3	186200223	ncRNA_intronic	G	A	LINC02052	0.33	0.34	0.176834	0.067	-96.5286	0.57	44.0789	0.46	12.6512	0.31	-0.59667	0.547909	87.0665
	rs5752774	chr22	29105610	intronic	C	T	CHEK2	0.71	0.65	-2.42059	0.58	-17.8505	0.83	15.0493	0.84	16.3644	0.68	-1.11948	0.85	51.2351
	rs5756813	chr22	38175477	intergenic	G	T	TRIOBP;H1F0	0.55	0.62	2.7987	0.4	-21.1692	0.71	20.4557	0.5	-2.095	0.58	0.98862	0.64294	16.7308
	rs58073046	chr11	120248493	intronic	A	G	ARHGEF12	0.1	0.042	-6.31618	0.013	-32.1044	0.17	8.74487	0.21	17.5126	0.1	0	0.167926	18.7248
	rs58714937	chr22	19856710	intergenic	C	T	GNB1L;TXNRD2	0.26	0.15	-9.40793	0.58	100.63	0.037	-69.8953	0.22	-1.86573	0.16	-11.0484	0.0398952	-178.74
	rs59521811	chr4	7909772	intronic	T	C	AFAP1	0.41	0.47	2.13302	0.47	3.89468	0.33	-5.53736	0.45	1.50048	0.33	-5.40757	0.301278	-23.585
	rs61394862	chr5	14851094	intronic	C	T	ANKH	0.28	0.33	1.7812	0.26	-0.776664	0.32	1.91048	0.21	-4.97068	0.28	0	0.332946	6.63611
	rs6140010	chr20	6473123	ncRNA_intronic	A	G	CASC20	0.44	0.49	1.52531	0.26	-32.4815	0.75	72.6406	0.4	-1.52264	0.39	-2.32021	0.671893	97.6639
	rs61861119	chr10	94942423	intergenic	A	G	CYP26A1;MYOF	0.36	0.36	0	0.49	16.6718	0.07	-87.4564	0.35	-0.199551	0.47	9.7311	0.0967461	-178.986
	rs6434068	chr2	153357541	intronic	G	C	FMNL2	0.28	0.46	19.0372	0.1	-46.8328	0.026	-89.0831	0.37	6.88422	0.57	65.3329	0.0256261	-241.902
	rs6478746	chr9	129367398	intergenic	G	A	MVB12B;LMX1B	0.8	0.85	2.42059	0.73	-6.99025	0.97	50.3416	0.78	-0.668072	0.7	-10.654	0.967189	127.39
	rs6573307	chr14	60798009	intergenic	T	G	LINC02322;C14orf39	0.62	0.33	-45.3131	0.86	66.8572	0.74	12.5229	0.61	-0.192641	0.41	-33.1036	0.683614	8.58889
	rs66602224	chr8	108293718	intronic	G	A	ANGPT1	0.32	0.32	0	0.44	14.8312	0.14	-32.7038	0.28	-1.63903	0.4	5.5476	0.203661	-31.9007
	rs6732795	chr2	69411517	intronic	A	C	ANTXR1	0.66	0.49	-16.0018	0.78	16.5148	0.85	34.8445	0.68	0.539966	0.4	-50.8405	0.9	152.394
	rs6771736	chr3	188066437	intronic	C	G	LPP	0.63	0.65	0.394638	0.55	-6.73386	0.61	-0.58918	0.67	1.55897	0.72	7.10388	0.676932	4.95335
	rs6855176	chr4	7753403	intergenic	C	G	SORCS2;AFAP1-AS1	0.57	0.53	-1.06179	0.53	-1.95459	0.55	-0.58918	0.6	0.943412	0.66	6.64959	0.589773	1.11792
	rs6857814	chr4	7916540	intronic	A	G	AFAP1	0.72	0.69	-0.744085	0.92	59.7753	0.83	12.9527	0.72	0	0.38	-88.8119	0.835947	35.2696
	rs6947612	chr7	117632975	intergenic	A	G	CTTNBP2;LSM8	0.47	0.4	-2.72207	0.61	18.5657	0.19	-63.4077	0.48	0.192641	0.63	19.341	0.176659	-177.29
	rs6969706	chr7	116154831	intergenic	G	T	CAV2;CAV1	0.22	0.2	-0.439719	0.4	36.6708	0.0089	-80.9058	0.19	-1.2711	0.24	0.676054	0.00669383	-233.187
	rs7126413	chr11	120207405	upstream	A	G	ARHGEF12	0.43	0.34	-4.52066	0.59	24.129	0.28	-18.2931	0.51	4.89553	0.38	-2.32805	0.262059	-55.8144
	rs7137828	chr12	111932800	intronic	C	T	ATXN2	0.85	0.75	-9.01643	0.98	49.2249	1	63.1882	0.93	10.9419	0.54	-92.4427	0.999709	177.993
	rs72815193	chr10	94963391	intergenic	A	G	CYP26A1;MYOF	0.27	0.34	3.29602	0.3	1.48213	0.034	-76.9287	0.3	1.07503	0.41	16.8366	0.0157251	-262.309
	rs72835984	chr6	642017	intronic	C	T	EXOC2	0.11	0.11	0	0.045	-13.5354	0.15	3.23557	0.11	0	0.13	1.05978	0.21964	40.6914
	rs73174345	chr3	169252883	intronic	T	G	MECOM	0.054	0.036	-1.09495	0.13	18.2873	0	-21.4104	0.014	-7.88247	0.059	0.229609	0.000293945	-59.854
	rs735860	chr6	53123118	intergenic	T	C	GCM1;ELOVL5	0.69	0.66	-0.729843	0.98	141.471	0.52	-23.2765	0.61	-5.26836	0.56	-14.0221	0.462544	-96.0736
	rs746491	chr11	86406159	intergenic	C	A	ME3;PRSS23	0.15	0.17	0.588388	0.11	-3.71494	0.14	-0.338079	0.13	-0.814869	0.21	5.09735	0.193492	6.65349
	rs7518099	chr1	165736880	intronic	C	T	TMCO1	0.92	0.87	-3.85681	0.91	-0.608378	0.99	20.3621	0.96	5.01735	0.86	-7.78348	0.993027	63.3616
	rs7524755	chr1	165694897	UTR3	T	C	TMCO1	0.9	0.87	-1.39869	0.86	-4.17142	0.99	27.9699	0.96	9.25766	0.86	-3.39052	0.993027	85.2624
	rs7555523	chr1	165718979	intronic	C	A	TMCO1	0.9	0.87	-1.39869	0.85	-6.00947	0.99	27.9699	0.96	9.25766	0.86	-3.39052	0.993023	85.2624
	rs7588567	chr2	134363032	intergenic	T	C	NCKAP5;MIR3679	0.47	0.47	0	0.41	-3.89429	0.65	24.3663	0.44	-0.933097	0.38	-6.52642	0.616212	39.0275
	rs76325372	chr5	14837332	intronic	A	C	ANKH	0.28	0.33	1.7812	0.25	-1.48696	0.33	2.72626	0.21	-4.97068	0.28	0	0.335075	7.07784
	rs7835454	chr8	40034434	intergenic	C	T	C8orf4;ZMAT4	0.15	0.068	-8.67588	0.35	53.3195	0.15	0	0.073	-10.1527	0.012	-46.0186	0.150553	0.0333932
	rs7865618	chr9	22031005	ncRNA_intronic	G	A	CDKN2B-AS1	0.81	0.81	0	0.99	83.9911	0.91	14.9454	0.72	-8.5018	0.57	-53.2639	0.869553	12.4343
	rs7866783	chr9	22056359	ncRNA_exonic	A	G	CDKN2B-AS1	0.81	0.81	0	0.99	83.9911	0.91	14.9454	0.72	-8.5018	0.58	-49.4325	0.858512	8.32279
	rs7916852	chr10	28405411	intronic	G	T	MPP7	0.46	0.43	-0.690104	0.38	-6.63968	0.88	143.716	0.48	0.480664	0.13	-92.4427	0.855026	315.455
	rs7924522	chr11	128380742	intronic	C	A	ETS1	0.75	0.71	-1.29093	0.79	2.50271	0.86	14.1504	0.75	0	0.63	-13.1283	0.907085	78.316
	rs8141433	chr22	19854006	intergenic	A	G	GNB1L;TXNRD2	0.28	0.16	-10.5724	0.69	159.128	0.037	-78.6583	0.22	-3.65463	0.15	-18.0424	0.0404776	-200.793
	rs9284802	chr3	85095766	intronic	G	A	CADM2	0.32	0.33	0.176834	0.13	-46.1504	0.17	-22.1551	0.41	6.58521	0.63	72.2411	0.176179	-49.8299
	rs9330348	chr4	7883887	intronic	C	G	AFAP1	0.28	0.32	1.21249	0.13	-31.0061	0.18	-10.8157	0.26	-0.576631	0.59	74.2689	0.169959	-31.5216
	rs9392348	chr6	1989604	intronic	G	A	GMDS	0.18	0.2	0.566222	0.11	-9.34923	0.18	0	0.19	0.297095	0.23	3.29475	0.21964	5.01739
	rs944800	chr9	22050898	ncRNA_intronic	A	G	CDKN2B-AS1	0.85	0.86	0.193888	0.99	61.652	0.91	6.54611	0.76	-9.8213	0.68	-32.2816	0.868177	1.68513
	rs944801	chr9	22051670	ncRNA_intronic	G	C	CDKN2B-AS1	0.81	0.81	0	0.99	83.9911	0.91	14.9454	0.73	-6.84118	0.58	-49.4325	0.861418	9.32568
	rs945686	chr9	129378026	intronic	G	C	LMX1B	0.82	0.87	2.58545	0.73	-11.6189	0.99	61.2205	0.79	-1.34844	0.76	-4.49456	0.98662	156.676
	rs9475699	chr6	56302054	intergenic	G	A	COL21A1;DST	0.067	0.02	-6.38027	0.23	56.2614	0.018	-10.7667	0.0031	-20.5482	0	-26.7542	0.0163075	-30.3091
	rs9494457	chr6	136474794	intronic	T	A	PDE7B	0.39	0.45	2.15804	0.37	-0.69622	0.33	-3.32265	0.44	2.15847	0.37	-0.570033	0.282469	-23.7326
	rs9530458	chr13	76249275	intronic	T	C	LMO7	0.69	0.67	-0.401902	0.64	-3.1697	0.96	89.2265	0.7	0.20839	0.47	-37.6914	0.977907	292.833
	rs9853115	chr3	186131600	intergenic	T	A	DGKG;LINC02052	0.56	0.47	-4.38603	0.48	-6.47088	0.73	23.2469	0.57	0.192641	0.53	-1.0143	0.701336	38.8811
	rs9883252	chr3	85138818	intronic	T	C	CADM2	0.33	0.34	0.176834	0.16	-34.9944	0.16	-28.2172	0.41	5.19753	0.63	67.4769	0.167832	-63.1166
	rs9913911	chr17	10031183	intronic	A	G	GAS7	0.31	0.32	0.176834	0.16	-28.1316	0.5	28.5724	0.27	-1.6623	0.37	3.41643	0.553748	109.722
	rs993471	chr1	103385373	intronic	G	A	COL11A1	0.5	0.76	37.6499	0.048	-237.529	0.7	30.7787	0.59	6.05603	0.61	9.49101	0.698431	73.4638
	Chr: chromosome, EAF: effect allele frequency, ref allele: reference allele, alt allele: alterative allele, AMR: Americans, AFR: Africans, EAS: East Asians, SAS: South Asians, EUR: Europeans, KOR: Koreans
	P-value: adjusted Fischer’s test, statistical significance was set at P<0.05 and |log10 P| > 1.301
