# Supplementary material for: Analysis of risk allele frequencies of single nucleotide polymorphisms related to open-angle glaucoma in different ethnic groups
Source: BMC Med Genomics. 2021 Mar 16;14:80. doi: 10.1186/s12920-021-00921-2 (PMC7962394; doi:10.1186/s12920-021-00921-2)
Supplement: Supplementary file 3 — Additional file 3. Table S2. Effect allele frequencies (EAFs) of open-angle glaucoma-related single nucleotide polymorphisms in East Asian groups, including Koreans. [file 12920_2021_921_MOESM3_ESM.xlsx]

## Sheet: fisher_input_eas
	Table S2. Effect allele frequencies (EAFs) of open-angle glaucoma-related single nucleotide polymorphisms in East Asian groups, including Koreans
	SNP ID	Chr	Position	Type	Ref Allele	Alt Allele	Nearby/containing Gene	Global EAS EAF	CHS EAF	CHS log10 P	CDX EAF	CDX log10 P	KHV EAF	KHV log10 P	CHB EAF	CHB log10 P	JPT EAF	JPT log10 P	KOR EAF	KOR log10 P
	rs1013278	chr7	117603820	intergenic	G	C	CTTNBP2;LSM8	0.1	0.104762	0	0.11828	0.161875	0.0757576	-0.078877	0.126214	0.215733	0.0865385	-0.0805699	0.114468	0.412718
	rs10281637	chr7	116151338	intergenic	T	C	CAV2;CAV1	0.0089	0.0047619	0	0.0107527	0.0614689	0.0151515	0.078877	0.0145631	0.133235	0	-0.232387	0.00698487	-0.168737
	rs10483727	chr14	61072875	intergenic	T	C	SIX6;SALRNA1	0.21	0.166667	-0.380987	0.112903	-5.66291	0.20202	-0.0335462	0.315534	4.86516	0.259615	1.09244	0.271354	3.21787
	rs10505100	chr8	108278616	intronic	C	A	ANGPT1	0.23	0.233333	0	0.155914	-0.851751	0.181818	-0.141749	0.271845	0.284559	0.302885	0.819208	0.282684	2.43508
	rs1063192	chr9	22003367	ncRNA_intronic	G	A	CDKN2B-AS1	0.83	0.828571	0	0.806452	-0.155064	0.878788	0.169931	0.805825	-0.133235	0.841346	0.0352592	0.782975	-2.41096
	rs10811645	chr9	22049656	ncRNA_intronic	G	A	CDKN2B-AS1	0.89	0.890476	0	0.865591	-0.174752	0.914141	0.078877	0.902913	0.0586159	0.889423	0	0.841952	-3.11332
	rs10838692	chr11	47345100	intronic	T	C	MADD	0.73	0.742857	0	0.844086	1.87065	0.727273	0	0.631068	-1.1756	0.697115	-0.232387	0.654762	-3.99679
	rs10918274	chr1	165714416	intronic	T	C	TMCO1	0.99	0.97619	-0.0462126	1	0.174752	0.989899	0	0.995146	0.0586159	0.995192	0.0469316	0.992741	0.228614
	rs11217878	chr11	120340383	intronic	G	A	ARHGEF12	0.24	0.22381	0	0.33871	1.23366	0.227273	-0.000102558	0.18932	-0.328275	0.230769	-0.022678	0.226771	-0.228614
	rs113985657	chr6	597203	intronic	C	T	EXOC2	0.14	0.166667	0	0.0967742	-0.466722	0.0858586	-0.448024	0.18932	0.430342	0.144231	0.00445188	0.208019	4.43407
	rs1153606	chr3	25574186	intronic	A	G	RARB	0.38	0.380952	0	0.376344	0	0.40404	0.0538229	0.417476	0.172607	0.302885	-0.778716	0.356562	-0.504707
	rs11710139	chr3	150059342	intergenic	G	A	LINC01214;TSC22D2	0.075	0.0714286	0	0.0376344	-0.586297	0.0454545	-0.136985	0.0970874	0.195234	0.120192	0.778716	0.0964452	0.939313
	rs11969985	chr6	1922907	intronic	G	A	GMDS	0.18	0.17619	0	0.150538	-0.170073	0.0959596	-1.30194	0.23301	0.430342	0.225962	0.463295	0.202499	0.650153
	rs12309467	chr12	84038478	intergenic	C	G	TMTC2;SLC6A15	0.2	0.2	0	0.123656	-0.944781	0.176768	-0.0567079	0.223301	0.133235	0.254808	0.530152	0.258882	3.10103
	rs12377624	chr9	129373110	intergenic	G	C	MVB12B;LMX1B	0.13	0.114286	0	0.139785	0.0482747	0.131313	0	0.145631	0.077569	0.125	-0.00445188	0.0793003	-4.38687
	rs1254276	chr14	60847001	intergenic	C	T	LINC02322;C14orf39	0.78	0.833333	0.12601	0.887097	1.93619	0.777778	0	0.68932	-1.09863	0.745192	-0.2955	0.726771	-2.49288
	rs12699251	chr7	11679113	intronic	A	G	THSD7A	0.2	0.22381	0	0.215054	0.0614689	0.166667	-0.078877	0.184466	-0.0586159	0.206731	0.022678	0.229203	0.875912
	rs12808303	chr11	65225319	intergenic	C	G	NEAT1;MALAT1	0.15	0.147619	0	0.123656	-0.161875	0.106061	-0.169931	0.169903	0.132855	0.221154	1.09244	0.146717	-0.0613308
	rs1320074	chr4	7904111	intronic	T	G	AFAP1	0.18	0.17619	0	0.155914	-0.155064	0.186869	0	0.179612	0	0.1875	0.0352592	0.170151	-0.176263
	rs1333037	chr9	22040765	ncRNA_intronic	C	T	CDKN2B-AS1	0.91	0.904762	0	0.870968	-0.720198	0.924242	0.078877	0.936893	0.347974	0.894231	-0.232387	0.866938	-2.94814
	rs1536907	chr9	129382560	intronic	A	G	LMX1B	0.0089	0.0047619	0	0.0107527	0.0614689	0.020202	0.078877	0.00970874	0	0	-0.232387	0.0131043	0.279403
	rs1579050	chr2	153364527	intronic	A	G	FMNL2	0.026	0.00952381	0	0.0537634	0.657615	0.030303	0.0335462	0.0291262	0.0378063	0.00961538	-0.343273	0.0253349	-0.017105
	rs1647381	chr15	57086199	intergenic	C	G	ZNF280D;LOC145783	0.2	0.180952	0	0.188172	-0.0462362	0.222222	0.056194	0.150485	-0.369027	0.235577	0.312584	0.212958	0.228614
	rs17075855	chr13	22669058	intergenic	G	A	LINC00424;LINC00540	0.28	0.266667	0	0.225806	-0.43614	0.227273	-0.157024	0.315534	0.195234	0.365385	1.09244	0.360256	4.38687
	rs17752199	chr6	51406848	intergenic	A	G	TFAP2B;PKHD1	0.12	0.104762	0	0.145161	0.2798	0.106061	-0.0538229	0.11165	-0.0586159	0.115385	-0.022678	0.102847	-0.623633
	rs1874458	chr16	65080739	intronic	G	A	CDH11	0.21	0.228571	0	0.177419	-0.186099	0.181818	-0.078877	0.228155	0.077569	0.211538	0	0.249855	1.58767
	rs2022945	chr8	108251139	intergenic	A	G	ABRA;ANGPT1	0.77	0.761905	0	0.827957	0.586297	0.813131	0.095675	0.73301	-0.195234	0.701923	-0.778716	0.723126	-2.027
	rs2024211	chr7	116153025	intergenic	A	C	CAV2;CAV1	0.0089	0.0047619	0	0.0107527	0.0614689	0.0151515	0.078877	0.0145631	0.133235	0	-0.232387	0.00698893	-0.168737
	rs2041895	chr12	107350088	intronic	C	G	TMEM263	0.61	0.585714	0	0.569892	-0.186099	0.646465	0.078877	0.61165	0	0.653846	0.295993	0.689756	4.30508
	rs2073006	chr6	637465	intronic	C	T	EXOC2	0.15	0.180952	0.0462126	0.11828	-0.447451	0.0808081	-2.07015	0.18932	0.430342	0.182692	0.439538	0.21993	4.43407
	rs2093210	chr14	60957279	intergenic	C	T	C14orf39;SIX6	0.21	0.166667	-0.0462126	0.112903	-1.65877	0.212121	0	0.31068	1.37559	0.254808	0.351474	0.268449	2.97571
	rs2157719	chr9	22033366	ncRNA_intronic	C	T	CDKN2B-AS1	0.91	0.9	0	0.876344	-0.626608	0.924242	0.078877	0.941748	0.430342	0.894231	-0.232387	0.870715	-2.48291
	rs2188836	chr7	117635382	intergenic	C	T	CTTNBP2;LSM8	0.09	0.0761905	0	0.112903	0.182442	0.0656566	-0.078877	0.106796	0.133235	0.0913462	0	0.0946418	0.0976889
	rs2245899	chr15	61952501	intergenic	G	A	RORA;LINC02349	0.35	0.371429	0	0.354839	0	0.388889	0.078877	0.34466	-0.00185309	0.302885	-0.345714	0.332946	-0.279403
	rs2276035	chr11	120346360	intronic	G	A	ARHGEF12	0.24	0.22381	0	0.333333	1.05141	0.227273	-0.000102558	0.18932	-0.328275	0.230769	-0.022678	0.225741	-0.264561
	rs2317961	chr6	1533116	intergenic	A	G	FOXF2;FOXCUT	0.51	0.519048	0	0.5	-0.0234543	0.494949	-0.00941589	0.548544	0.195234	0.466346	-0.312584	0.475015	-0.904101
	rs2393455	chr10	60374898	intronic	C	A	BICC1	0.52	0.547619	0	0.569892	0.2798	0.550505	0.078877	0.480583	-0.195234	0.471154	-0.339392	0.511034	-0.113066
	rs2472493	chr9	107695848	intergenic	G	A	ABCA1;SLC44A1	0.49	0.471429	0	0.543011	0.944781	0.454545	-0.169931	0.519417	0.28497	0.447115	-0.685476	0.460488	-0.711475
	rs2472494	chr9	107695539	intergenic	T	C	ABCA1;SLC44A1	0.49	0.471429	0	0.548387	0.43614	0.454545	-0.078877	0.519417	0.133235	0.447115	-0.28457	0.459059	-0.745727
	rs2472496	chr9	107695353	intergenic	G	A	ABCA1;SLC44A1	0.47	0.457143	0	0.537634	0.544249	0.449495	-0.0335462	0.485437	0.0586159	0.4375	-0.202647	0.427991	-1.30595
	rs2487032	chr9	107703934	intergenic	G	A	ABCA1;SLC44A1	0.49	0.466667	0	0.532258	0.198463	0.449495	-0.078877	0.509709	0.0586159	0.504808	0.0469316	0.476177	-0.208806
	rs2514882	chr8	108275781	intronic	C	T	ANGPT1	0.76	0.761905	0	0.827957	0.715487	0.818182	0.197779	0.728155	-0.188344	0.697115	-0.646383	0.716444	-1.74792
	rs2526101	chr7	11677452	intronic	A	G	THSD7A	0.29	0.280952	0	0.349462	0.496517	0.272727	-0.0335462	0.262136	-0.133235	0.269231	-0.0805699	0.274259	-0.274007
	rs255303	chr5	172588027	intronic	G	T	BNIP1	0.078	0.0571429	0	0.0752688	0	0.111111	0.141749	0.106796	0.284559	0.0432692	-0.572034	0.0655213	-0.559272
	rs2627761	chr2	55933014	intergenic	C	T	PNPT1;EFEMP1	0.46	0.47619	0	0.430108	-0.153126	0.409091	-0.078877	0.504854	0.228611	0.471154	0.022678	0.518605	2.3486
	rs2710323	chr3	52815905	intronic	T	C	ITIH1	0.41	0.414286	0	0.295699	-1.44037	0.338384	-0.225358	0.480583	0.430342	0.528846	1.3757	0.496223	4.38687
	rs2745572	chr6	1548369	intergenic	A	G	FOXF2;FOXCUT	0.49	0.480952	0	0.505376	0.136769	0.510101	0.078877	0.451456	-0.430342	0.519231	0.345714	0.517432	0.623633
	rs2814471	chr1	165739598	ncRNA_intronic	C	T	LOC100147773	0.99	0.97619	-0.286419	1	0.626608	0.989899	0	0.995146	0.105422	0.995192	0.13169	0.992741	0.228614
	rs284489	chr8	105958020	intergenic	A	G	LRP12;ZFPM2	0.41	0.404762	0	0.38172	-0.136769	0.424242	0.00941589	0.393204	-0.0586159	0.461538	0.345714	0.426206	0.248597
	rs284491	chr8	105958633	intergenic	C	T	LRP12;ZFPM2	0.41	0.390476	0	0.376344	-0.1659	0.424242	0.00941589	0.378641	-0.133235	0.456731	0.339392	0.41957	0.142828
	rs28500712	chr4	7896213	intronic	A	G	AFAP1	0.68	0.695238	0	0.639785	-0.198463	0.656566	-0.041039	0.752427	0.489453	0.649038	-0.190992	0.70889	0.766628
	rs28520091	chr4	7846240	intronic	C	T	AFAP1	0.29	0.328571	0	0.327957	0.1994	0.313131	0.0410704	0.213592	-0.598496	0.278846	-0.0249297	0.295163	0.0764292
	rs2860235	chr2	66567896	intergenic	T	C	SPRED2;MIR4778	0.38	0.433333	0.0462126	0.462366	0.720198	0.434343	0.141749	0.339806	-0.195234	0.225962	-3.05181	0.375	-0.0613308
	rs28795989	chr4	7891545	intronic	A	G	AFAP1	0.18	0.180952	0	0.155914	-0.155064	0.186869	0	0.184466	0.0348365	0.1875	0.0352592	0.169861	-0.195815
	rs2935057	chr6	170454915	intergenic	A	G	LINC00574;LOC102724511	0.76	0.7	-0.15481	0.774194	0.0539463	0.782828	0.0538229	0.73301	-0.133235	0.793269	0.235694	0.728937	-0.912985
	rs3012455	chr6	170448016	intergenic	A	G	LINC00574;LOC102724511	1	1	0	1	0	1	0	1	0	1	0	1	0
	rs3013274	chr6	170464367	intergenic	G	A	LINC00574;LOC102724511	0.5	0.419048	-0.286419	0.564516	0.496517	0.555556	0.141749	0.378641	-1.45839	0.586538	0.866781	0.428239	-3.23527
	rs3116139	chr19	51879034	intergenic	C	T	NKG7;LIM2	0.72	0.695238	0	0.645161	-0.720198	0.691919	-0.078877	0.728155	0.0320682	0.8125	1.29595	0.737071	0.319327
	rs314669	chr19	47168129	ncRNA_intronic	C	A	DACT3-AS1	0.11	0.104762	0	0.112903	0	0.121212	0.0335462	0.101942	-0.0378063	0.115385	0.0246835	0.0961092	-0.489229
	rs31918	chr5	14820927	intronic	C	T	ANKH	0.33	0.319048	0	0.344086	0.0462362	0.29798	-0.078877	0.315534	-0.051453	0.375	0.339392	0.334495	0.053892
	rs3213787	chr2	45646824	intronic	A	G	SRBD1	0.14	0.171429	0	0.11828	-0.143339	0.131313	0	0.126214	-0.0586159	0.129808	-0.0352592	0.147879	0.146464
	rs327636	chr7	80848822	intergenic	A	G	SEMA3C;LOC105369146	0.92	0.919048	0	0.908602	-0.0614689	0.909091	-0.0335462	0.941748	0.195234	0.903846	-0.132753	0.951425	2.93323
	rs327716	chr7	80838977	intergenic	A	G	SEMA3C;LOC105369146	0.91	0.919048	0	0.908602	0	0.909091	0	0.941748	0.28497	0.903846	-0.0249297	0.947154	3.49464
	rs33912345	chr14	60976537	exonic	C	A	SIX6	0.21	0.166667	-0.0462126	0.112903	-1.65877	0.212121	0	0.31068	1.37559	0.254808	0.351474	0.268179	2.97571
	rs34339006	chr2	234271522	intronic	C	T	DGKD	0.39	0.361905	0	0.494624	1.06864	0.429293	0.078877	0.305825	-0.598496	0.375	-0.0352592	0.377106	-0.193354
	rs34935520	chr14	61091401	intergenic	G	A	SIX6;SALRNA1	0.22	0.166667	-0.325757	0.112903	-4.02749	0.217172	0	0.315534	2.23072	0.259615	0.478246	0.271935	2.43508
	rs35155027	chr14	61095174	intergenic	G	C	SIX6;SALRNA1	0.22	0.166667	-0.12601	0.112903	-1.93619	0.222222	0	0.315534	1.1756	0.259615	0.329133	0.271354	2.40596
	rs35934224	chr22	19872645	intronic	C	T	TXNRD2	0.033	0.0333333	0	0.016129	-0.447451	0.020202	-0.078877	0.0291262	-0.0320682	0.0625	1.09244	0.0384615	0.208806
	rs3757155	chr6	136458593	intronic	C	T	PDE7B	0.35	0.27619	-0.286419	0.344086	0	0.464646	1.32629	0.339806	-0.0378063	0.322115	-0.145253	0.313046	-1.1371
	rs3785176	chr16	8896931	intronic	A	C	PMM2	0.28	0.271429	0	0.295699	0.0614689	0.237374	-0.078877	0.26699	-0.0517396	0.322115	0.329133	0.315514	1.12835
	rs3789134	chr2	111680155	intronic	T	C	ACOXL	0.3	0.333333	0	0.327957	0.161875	0.277778	-0.0335462	0.281553	-0.0586159	0.278846	-0.0805699	0.271935	-0.711475
	rs3809863	chr17	45385012	ncRNA_intronic	C	T	THCAT158	0.25	0.261905	0	0.193548	-0.496517	0.207071	-0.078877	0.296117	0.28497	0.293269	0.345714	0.242301	-0.123766
	rs3891783	chr10	96015793	intronic	C	G	PLCE1	0.54	0.547619	0	0.548387	0.00366219	0.661616	1.50117	0.5	-0.195234	0.427885	-1.32888	0.531668	-0.105766
	rs4141671	chr10	60338753	intronic	T	C	BICC1	0.48	0.442857	0	0.44086	-0.182442	0.439394	-0.078877	0.519417	0.195234	0.528846	0.339392	0.488676	0.113066
	rs41461152	chr1	88227120	intergenic	T	G	LINC01364;PKN2-AS1	0.51	0.485714	0	0.510753	0	0.550505	0.078877	0.475728	-0.133235	0.533654	0.121599	0.495642	-0.218396
	rs4236601	chr7	116162729	intergenic	G	A	CAV2;CAV1	0.0099	0.0047619	0	0.016129	0.172333	0.0151515	0.078877	0.0145631	0.133235	0	-0.778716	0.00698893	-0.228614
	rs433295	chr6	5475485	intronic	A	G	FARS2	1	1	0	1	0	0.994949	-0.141749	0.990291	-0.598496	1	0	0.999419	0
	rs4619890	chr4	7853160	intronic	G	A	AFAP1	0.3	0.333333	0	0.317204	0.0614689	0.313131	0.0113929	0.228155	-0.471171	0.288462	-0.0249297	0.299359	0
	rs4656461	chr1	165687205	intergenic	G	A	LOC440700;TMCO1	0.99	0.97619	-0.286419	1	0.626608	0.989899	0	0.995146	0.105422	0.995192	0.13169	0.99187	0.153254
	rs4709212	chr6	158976277	intronic	C	A	TMEM181	0.55	0.547619	0	0.596774	0.241765	0.585859	0.078877	0.567961	0.0586159	0.466346	-0.819208	0.517722	-0.766628
	rs4918865	chr10	94943013	intergenic	G	C	CYP26A1;MYOF	0.034	0.00952381	-0.182344	0.0268817	-0.0234288	0.040404	0.0335462	0.00970874	-0.430342	0.0817308	1.32888	0.0160163	-2.48291
	rs4977756	chr9	22068652	ncRNA_intronic	G	A	CDKN2B-AS1	0.79	0.8	0	0.774194	-0.119706	0.813131	0.078877	0.800971	0.0586159	0.783654	-0.022678	0.742301	-2.15174
	rs523096	chr9	22019129	ncRNA_intronic	A	G	CDKN2B-AS1	0.096	0.104762	0	0.134409	0.496517	0.0757576	-0.078877	0.0631068	-0.28497	0.105769	0.0469316	0.135096	2.42622
	rs55892100	chr7	115810676	intergenic	A	G	TFEC;TES	0.8	0.804762	0	0.784946	-0.0614689	0.80303	0	0.771845	-0.133235	0.841346	0.345714	0.834689	1.55222
	rs56335522	chr2	213758234	intergenic	G	C	LINC01878;MIR4776-2	0.001	0	0	0	0	0	0	0.00485437	0.28497	0	0	0.000873617	0
	rs56962872	chr3	186200223	ncRNA_intronic	G	A	LINC02052	0.57	0.590476	0	0.580645	0.0462362	0.59596	0.078877	0.548544	-0.122001	0.524038	-0.478246	0.547909	-0.45545
	rs5752774	chr22	29105610	intronic	C	T	CHEK2	0.83	0.819048	0	0.849462	0.0944073	0.818182	-0.0335462	0.791262	-0.28497	0.865385	0.312584	0.85	0.61295
	rs5756813	chr22	38175477	intergenic	G	T	TRIOBP;H1F0	0.71	0.72381	0	0.849462	2.95506	0.717172	0	0.728155	0.0586159	0.528846	-4.12102	0.64294	-3.21787
	rs58073046	chr11	120248493	intronic	A	G	ARHGEF12	0.17	0.166667	0	0.215054	0.447322	0.166667	0	0.15534	-0.0586159	0.158654	-0.0352592	0.167926	-0.0230211
	rs58714937	chr22	19856710	intergenic	C	T	GNB1L;TXNRD2	0.037	0.0333333	0	0.0215054	-0.390648	0.020202	-0.165817	0.0291262	-0.105422	0.0769231	1.3757	0.0398952	0.0976889
	rs59521811	chr4	7909772	intronic	T	C	AFAP1	0.33	0.309524	0	0.370968	0.198463	0.363636	0.078877	0.262136	-0.430342	0.355769	0.13169	0.301278	-0.76074
	rs61394862	chr5	14851094	intronic	C	T	ANKH	0.32	0.319048	0	0.322581	0	0.29798	-0.041039	0.300971	-0.0586159	0.365385	0.339392	0.332946	0.195815
	rs6140010	chr20	6473123	ncRNA_intronic	A	G	CASC20	0.75	0.704762	0	0.844086	1.30547	0.777778	0.0737425	0.65534	-1.09863	0.783654	0.232387	0.671893	-4.38687
	rs61861119	chr10	94942423	intergenic	A	G	CYP26A1;MYOF	0.07	0.0238095	-0.380987	0.0591398	-0.0462362	0.0454545	-0.078877	0.0339806	-0.430342	0.1875	4.12102	0.0967461	1.55222
	rs6434068	chr2	153357541	intronic	G	C	FMNL2	0.026	0.00952381	0	0.0537634	0.657615	0.030303	0.0335462	0.0291262	0.0378063	0.00961538	-0.343273	0.0256261	0
	rs6478746	chr9	129367398	intergenic	G	A	MVB12B;LMX1B	0.97	0.97619	0	0.946237	-0.944781	0.944444	-0.944177	0.970874	0	0.990385	1.19974	0.967189	-0.105766
	rs6573307	chr14	60798009	intergenic	T	G	LINC02322;C14orf39	0.74	0.771429	0	0.844086	1.60259	0.727273	-0.0145111	0.606796	-2.23353	0.735577	-0.00297742	0.683614	-2.53916
	rs66602224	chr8	108293718	intronic	G	A	ANGPT1	0.14	0.166667	0	0.0752688	-0.944781	0.131313	0	0.18932	0.430342	0.144231	0.00445188	0.203661	4.20826
	rs6732795	chr2	69411517	intronic	A	C	ANTXR1	0.85	0.819048	0	0.822581	-0.174752	0.868687	0.0401459	0.825243	-0.133235	0.894231	0.489486	0.9	3.63311
	rs6771736	chr3	188066437	intronic	C	G	LPP	0.61	0.628571	0	0.532258	-0.683913	0.505051	-1.04212	0.665049	0.28497	0.692308	0.866781	0.676932	3.19256
	rs6855176	chr4	7753403	intergenic	C	G	SORCS2;AFAP1-AS1	0.55	0.566667	0	0.478495	-0.59821	0.570707	0.0335462	0.538835	-0.0378063	0.596154	0.339392	0.589773	1.20178
	rs6857814	chr4	7916540	intronic	A	G	AFAP1	0.83	0.828571	0	0.844086	0.0462362	0.813131	-0.0459571	0.825243	-0.0348365	0.817308	-0.0469316	0.835947	0.105766
	rs6947612	chr7	117632975	intergenic	A	G	CTTNBP2;LSM8	0.19	0.185714	0	0.252688	0.657615	0.176768	-0.0306953	0.213592	0.133235	0.149038	-0.351474	0.176659	-0.279403
	rs6969706	chr7	116154831	intergenic	G	T	CAV2;CAV1	0.0089	0.0047619	0	0.0107527	0.0614689	0.0151515	0.078877	0.0145631	0.133235	0	-0.232387	0.00669383	-0.168845
	rs7126413	chr11	120207405	upstream	A	G	ARHGEF12	0.28	0.271429	0	0.360215	0.82758	0.29798	0.0335462	0.184466	-1.19835	0.274038	-0.00297742	0.262059	-0.343761
	rs7137828	chr12	111932800	intronic	C	T	ATXN2	1	0.995238	-0.0320732	1	0	1	0	0.990291	-0.598496	1	0	0.999709	0
	rs72815193	chr10	94963391	intergenic	A	G	CYP26A1;MYOF	0.034	0.00952381	-0.182344	0.0268817	-0.0234288	0.040404	0.0335462	0.00970874	-0.430342	0.0817308	1.32888	0.0157251	-2.49288
	rs72835984	chr6	642017	intronic	C	T	EXOC2	0.15	0.180952	0	0.11828	-0.198463	0.0757576	-1.19019	0.18932	0.28497	0.182692	0.318105	0.21964	4.43407
	rs73174345	chr3	169252883	intronic	T	G	MECOM	0	0	0	0	0	0	0	0	0	0	0	0.000293945	0
	rs735860	chr6	53123118	intergenic	T	C	GCM1;ELOVL5	0.52	0.533333	0	0.612903	0.944781	0.520202	0	0.480583	-0.195234	0.466346	-0.351474	0.462544	-2.30762
	rs746491	chr11	86406159	intergenic	C	A	ME3;PRSS23	0.14	0.128571	0	0.0860215	-0.715487	0.0959596	-0.169931	0.179612	0.28497	0.221154	1.32888	0.193492	3.1943
	rs7518099	chr1	165736880	intronic	C	T	TMCO1	0.99	0.97619	-0.0462126	1	0.174752	0.989899	0	0.995146	0.0586159	0.995192	0.0469316	0.993027	0.228614
	rs7524755	chr1	165694897	UTR3	T	C	TMCO1	0.99	0.971429	-0.286419	0.994624	0	0.989899	0	0.995146	0.0586159	0.995192	0.0469316	0.993027	0.228614
	rs7555523	chr1	165718979	intronic	C	A	TMCO1	0.99	0.97619	-0.0462126	1	0.174752	0.989899	0	0.995146	0.0586159	0.995192	0.0469316	0.993023	0.228614
	rs7588567	chr2	134363032	intergenic	T	C	NCKAP5;MIR3679	0.65	0.595238	-0.0462126	0.623656	-0.136769	0.69697	0.078877	0.699029	0.28497	0.620192	-0.184425	0.616212	-0.897371
	rs76325372	chr5	14837332	intronic	A	C	ANKH	0.33	0.319048	0	0.33871	0.00439795	0.29798	-0.078877	0.31068	-0.0586159	0.365385	0.232387	0.335075	0.0613308
	rs7835454	chr8	40034434	intergenic	C	T	C8orf4;ZMAT4	0.15	0.12381	0	0.172043	0.161875	0.156566	0	0.169903	0.132855	0.139423	-0.0352592	0.150553	0
	rs7865618	chr9	22031005	ncRNA_intronic	G	A	CDKN2B-AS1	0.91	0.9	0	0.876344	-0.390648	0.924242	0.0401459	0.941748	0.28497	0.894231	-0.13169	0.869553	-2.58048
	rs7866783	chr9	22056359	ncRNA_exonic	A	G	CDKN2B-AS1	0.91	0.904762	0	0.865591	-0.59821	0.924242	0.0401459	0.936893	0.276441	0.894231	-0.13169	0.858512	-3.68037
	rs7916852	chr10	28405411	intronic	G	T	MPP7	0.88	0.857143	0	0.887097	0	0.873737	0	0.88835	0.0378063	0.913462	0.345714	0.855026	-0.923696
	rs7924522	chr11	128380742	intronic	C	A	ETS1	0.86	0.87619	0	0.741935	-2.61668	0.858586	0	0.859223	0	0.932692	1.32888	0.907085	3.49464
	rs8141433	chr22	19854006	intergenic	A	G	GNB1L;TXNRD2	0.037	0.0333333	0	0.0215054	-0.174752	0.020202	-0.078877	0.0291262	-0.0586159	0.0769231	1.09244	0.0404776	0.112762
	rs9284802	chr3	85095766	intronic	G	A	CADM2	0.17	0.152381	0	0.134409	-0.21505	0.171717	0	0.150485	-0.0985559	0.254808	1.29595	0.176179	0.105766
	rs9330348	chr4	7883887	intronic	C	G	AFAP1	0.18	0.17619	0	0.155914	-0.155064	0.186869	0	0.184466	0.0348365	0.1875	0.0352592	0.169959	-0.195815
	rs9392348	chr6	1989604	intronic	G	A	GMDS	0.18	0.142857	0	0.16129	-0.0913302	0.131313	-0.169931	0.228155	0.332593	0.235577	0.646383	0.21964	1.7474
	rs944800	chr9	22050898	ncRNA_intronic	A	G	CDKN2B-AS1	0.91	0.904762	0	0.870968	-0.50428	0.924242	0.0401459	0.936893	0.276441	0.894231	-0.13169	0.868177	-2.81047
	rs944801	chr9	22051670	ncRNA_intronic	G	C	CDKN2B-AS1	0.91	0.904762	0	0.870968	-0.720198	0.924242	0.078877	0.932039	0.28497	0.894231	-0.232387	0.861418	-3.46781
	rs945686	chr9	129378026	intronic	G	C	LMX1B	0.99	0.995238	0	0.989247	0	0.979798	-0.078877	0.990291	0	1	0.339392	0.98662	-0.168845
	rs9475699	chr6	56302054	intergenic	G	A	COL21A1;DST	0.018	0.0142857	0	0.0107527	-0.0462362	0.030303	0.078877	0.0194175	0.0411725	0.0144231	0	0.0163075	-0.064594
	rs9494457	chr6	136474794	intronic	T	A	PDE7B	0.33	0.261905	-0.380987	0.327957	0	0.439394	2.08386	0.339806	0.0507553	0.283654	-0.530152	0.282469	-1.98317
	rs9530458	chr13	76249275	intronic	T	C	LMO7	0.96	0.980952	0	0.962366	0	0.914141	-0.956875	0.956311	-0.0348365	0.971154	0.11738	0.977907	2.01231
	rs9853115	chr3	186131600	intergenic	T	A	DGKG;LINC02052	0.73	0.752381	0	0.752688	0.169082	0.752525	0.078877	0.757282	0.195234	0.653846	-1.32888	0.701336	-0.768353
	rs9883252	chr3	85138818	intronic	T	C	CADM2	0.16	0.147619	0	0.134409	-0.161875	0.156566	0	0.145631	-0.0586159	0.230769	1.09244	0.167832	0.153254
	rs9913911	chr17	10031183	intronic	A	G	GAS7	0.5	0.519048	0	0.521505	0.174752	0.414141	-2.08386	0.466019	-0.28497	0.572115	1.3757	0.553748	2.05509
	rs993471	chr1	103385373	intronic	G	A	COL11A1	0.7	0.72381	0	0.758065	0.496517	0.636364	-0.197779	0.68932	-0.051453	0.706731	0.00297742	0.698431	-0.017105
	Chr: chromosome, EAF: effect allele frequency, ref allele: reference allele, alt allele: alterative allele, CHS: Southern Han Chinese, China, CDX: Chinese Dai in Xishuangbanna, China, KHV: Kinh in Ho Chi Minh City, Vietnam, CHB: Han Chinese in Beijing, China,
	JPT: Japanese in Tokyo in 1000 genome project, KOR: Korean Reference Genome data base, P-value: adjusted Fischer’s test, statistical significance was set at P<0.05 and |log10 P| > 1.301
